# Supplementary material for: Association of relative brain age with tobacco smoking, alcohol consumption, and genetic variants
Source: Sci Rep. 2020 Jan 30;10:10. doi: 10.1038/s41598-019-56089-4 (PMC6992742; doi:10.1038/s41598-019-56089-4)
Supplement: Supplementary file 2 — Supplementary Table 1 [file 41598_2019_56089_MOESM2_ESM.xlsx]

## Sheet: Supplementary_Table_pairwise_sm
	RBA difference	p_value
On most or all days-Abstained from smoking	0.73	4.94e-14
On most or all days-Just tried once or twice	0.76	4.93e-09
On most or all days-Occasionally	0.75	2.39e-07
Just tried once or twice-Abstained from smoking	-0.03	1
Occasionally-Abstained from smoking	-0.02	1
Occasionally-Just tried once or twice	0.01	1
