# Supplementary material for: Association of relative brain age with tobacco smoking, alcohol consumption, and genetic variants
Source: Sci Rep. 2020 Jan 30;10:10. doi: 10.1038/s41598-019-56089-4 (PMC6992742; doi:10.1038/s41598-019-56089-4)
Supplement: Supplementary file 3 — Supplementary Table 2 [file 41598_2019_56089_MOESM3_ESM.xlsx]

## Sheet: Pairwise_alcohol_frequency.csv
	RBA difference	p_value
Daily or almost daily - 1~2 times a week	0.48	0.00371
Daily or almost daily - 1~3 times a month	0.58	0.0056
Daily or almost daily - 3~4 times a week	0.44	0.0142
Daily or almost daily - Special occasions only	0.55	0.0259
Daily or almost daily - Abstained from drinking	0.58	0.445
3~4 times a week - 1~3 times a month	0.15	0.981
3~4 times a week - Special occasions only	0.11	0.998
1~2 times a week - 1~3 times a month	0.1	0.998
3~4 times a week - Abstained from drinking	0.14	1
3~4 times a week - 1~2 times a week	0.05	1
1~2 times a week - Special occasions only	0.06	1
1~2 times a week - Abstained from drinking	0.09	1
1~3 times a month - Special occasions only	-0.04	1
Special occasions only - Abstained from drinking	0.03	1
1~3 times a month - Abstained from drinking	-0.01	1
