# Supplementary material for: Association of relative brain age with tobacco smoking, alcohol consumption, and genetic variants
Source: Sci Rep. 2020 Jan 30;10:10. doi: 10.1038/s41598-019-56089-4 (PMC6992742; doi:10.1038/s41598-019-56089-4)
Supplement: Supplementary file 4 — Supplementary Table 4 [file 41598_2019_56089_MOESM4_ESM.xlsx]

## Sheet: Supplementary_Table_1_illnesses
Disease
acute infective polyneuritis/guillain-barre syndrome
anorexia/bulimia/other eating disorder
bell's palsy/facial nerve palsy
benign / essential tremor
benign neuroma
brain abscess/intracranial abscess
cerebral palsy
chronic/degenerative neurological problem
cranial nerve problem/palsy
dementia/alzheimers/cognitive impairment
diabetic neuropathy/ulcers
encephalitis
epilepsy
head injury
infection of nervous system
isch aemic stroke
mania/bipolar disorder/manic depression
meningioma / benign meningeal tumour
meningitis
motor neurone disease
multiple sclerosis
myasthenia gravis
myasthenia gravis
nervous breakdown
neurological injury/trauma
obsessive compulsive disorder (OCD)
other demyelinating disease (not multiple sclerosis
other neurological problem
paraplegia
parkinsons disease
peripheral nerve disorder
peripheral nerve injury
peripheral neuropathy
polio / poliomyelitis
post-natal depression
post-traumatic stress disorder
psychological/psychiatric problem
schizophrenia
spina bifida
spinal abscess
spinal cord disorder
spinal injury
stroke
trapped nerve/compressed nerve
trigemminal neuralgia
