# Supplementary material for: Association of relative brain age with tobacco smoking, alcohol consumption, and genetic variants
Source: Sci Rep. 2020 Jan 30;10:10. doi: 10.1038/s41598-019-56089-4 (PMC6992742; doi:10.1038/s41598-019-56089-4)
Supplement: Supplementary file 5 — Supplementary Table 5 [file 41598_2019_56089_MOESM5_ESM.xlsx]

## Sheet: Sheet1
Brain morphometric measurement
lh_bankssts_area
lh_caudalanteriorcingulate_area
lh_caudalmiddlefrontal_area
lh_cuneus_area
lh_entorhinal_area
lh_fusiform_area
lh_inferiorparietal_area
lh_inferiortemporal_area
lh_isthmuscingulate_area
lh_lateraloccipital_area
lh_lateralorbitofrontal_area
lh_lingual_area
lh_medialorbitofrontal_area
lh_middletemporal_area
lh_parahippocampal_area
lh_paracentral_area
lh_parsopercularis_area
lh_parsorbitalis_area
lh_parstriangularis_area
lh_pericalcarine_area
lh_postcentral_area
lh_posteriorcingulate_area
lh_precentral_area
lh_precuneus_area
lh_rostralanteriorcingulate_area
lh_rostralmiddlefrontal_area
lh_superiorfrontal_area
lh_superiorparietal_area
lh_superiortemporal_area
lh_supramarginal_area
lh_frontalpole_area
lh_temporalpole_area
lh_transversetemporal_area
lh_insula_area
lh_WhiteSurfArea_area
lh_bankssts_thickness
lh_caudalanteriorcingulate_thickness
lh_caudalmiddlefrontal_thickness
lh_cuneus_thickness
lh_entorhinal_thickness
lh_fusiform_thickness
lh_inferiorparietal_thickness
lh_inferiortemporal_thickness
lh_isthmuscingulate_thickness
lh_lateraloccipital_thickness
lh_lateralorbitofrontal_thickness
lh_lingual_thickness
lh_medialorbitofrontal_thickness
lh_middletemporal_thickness
lh_parahippocampal_thickness
lh_paracentral_thickness
lh_parsopercularis_thickness
lh_parsorbitalis_thickness
lh_parstriangularis_thickness
lh_pericalcarine_thickness
lh_postcentral_thickness
lh_posteriorcingulate_thickness
lh_precentral_thickness
lh_precuneus_thickness
lh_rostralanteriorcingulate_thickness
lh_rostralmiddlefrontal_thickness
lh_superiorfrontal_thickness
lh_superiorparietal_thickness
lh_superiortemporal_thickness
lh_supramarginal_thickness
lh_frontalpole_thickness
lh_temporalpole_thickness
lh_transversetemporal_thickness
lh_insula_thickness
lh_MeanThickness_thickness
lh_bankssts_thicknessstd
lh_caudalanteriorcingulate_thicknessstd
lh_caudalmiddlefrontal_thicknessstd
lh_cuneus_thicknessstd
lh_entorhinal_thicknessstd
lh_fusiform_thicknessstd
lh_inferiorparietal_thicknessstd
lh_inferiortemporal_thicknessstd
lh_isthmuscingulate_thicknessstd
lh_lateraloccipital_thicknessstd
lh_lateralorbitofrontal_thicknessstd
lh_lingual_thicknessstd
lh_medialorbitofrontal_thicknessstd
lh_middletemporal_thicknessstd
lh_parahippocampal_thicknessstd
lh_paracentral_thicknessstd
lh_parsopercularis_thicknessstd
lh_parsorbitalis_thicknessstd
lh_parstriangularis_thicknessstd
lh_pericalcarine_thicknessstd
lh_postcentral_thicknessstd
lh_posteriorcingulate_thicknessstd
lh_precentral_thicknessstd
lh_precuneus_thicknessstd
lh_rostralanteriorcingulate_thicknessstd
lh_rostralmiddlefrontal_thicknessstd
lh_superiorfrontal_thicknessstd
lh_superiorparietal_thicknessstd
lh_superiortemporal_thicknessstd
lh_supramarginal_thicknessstd
lh_frontalpole_thicknessstd
lh_temporalpole_thicknessstd
lh_transversetemporal_thicknessstd
lh_insula_thicknessstd
lh_bankssts_volume
lh_caudalanteriorcingulate_volume
lh_caudalmiddlefrontal_volume
lh_cuneus_volume
lh_entorhinal_volume
lh_fusiform_volume
lh_inferiorparietal_volume
lh_inferiortemporal_volume
lh_isthmuscingulate_volume
lh_lateraloccipital_volume
lh_lateralorbitofrontal_volume
lh_lingual_volume
lh_medialorbitofrontal_volume
lh_middletemporal_volume
lh_parahippocampal_volume
lh_paracentral_volume
lh_parsopercularis_volume
lh_parsorbitalis_volume
lh_parstriangularis_volume
lh_pericalcarine_volume
lh_postcentral_volume
lh_posteriorcingulate_volume
lh_precentral_volume
lh_precuneus_volume
lh_rostralanteriorcingulate_volume
lh_rostralmiddlefrontal_volume
lh_superiorfrontal_volume
lh_superiorparietal_volume
lh_superiortemporal_volume
lh_supramarginal_volume
lh_frontalpole_volume
lh_temporalpole_volume
lh_transversetemporal_volume
lh_insula_volume
rh_bankssts_area
rh_caudalanteriorcingulate_area
rh_caudalmiddlefrontal_area
rh_cuneus_area
rh_entorhinal_area
rh_fusiform_area
rh_inferiorparietal_area
rh_inferiortemporal_area
rh_isthmuscingulate_area
rh_lateraloccipital_area
rh_lateralorbitofrontal_area
rh_lingual_area
rh_medialorbitofrontal_area
rh_middletemporal_area
rh_parahippocampal_area
rh_paracentral_area
rh_parsopercularis_area
rh_parsorbitalis_area
rh_parstriangularis_area
rh_pericalcarine_area
rh_postcentral_area
rh_posteriorcingulate_area
rh_precentral_area
rh_precuneus_area
rh_rostralanteriorcingulate_area
rh_rostralmiddlefrontal_area
rh_superiorfrontal_area
rh_superiorparietal_area
rh_superiortemporal_area
rh_supramarginal_area
rh_frontalpole_area
rh_temporalpole_area
rh_transversetemporal_area
rh_insula_area
rh_WhiteSurfArea_area
rh_bankssts_thickness
rh_caudalanteriorcingulate_thickness
rh_caudalmiddlefrontal_thickness
rh_cuneus_thickness
rh_entorhinal_thickness
rh_fusiform_thickness
rh_inferiorparietal_thickness
rh_inferiortemporal_thickness
rh_isthmuscingulate_thickness
rh_lateraloccipital_thickness
rh_lateralorbitofrontal_thickness
rh_lingual_thickness
rh_medialorbitofrontal_thickness
rh_middletemporal_thickness
rh_parahippocampal_thickness
rh_paracentral_thickness
rh_parsopercularis_thickness
rh_parsorbitalis_thickness
rh_parstriangularis_thickness
rh_pericalcarine_thickness
rh_postcentral_thickness
rh_posteriorcingulate_thickness
rh_precentral_thickness
rh_precuneus_thickness
rh_rostralanteriorcingulate_thickness
rh_rostralmiddlefrontal_thickness
rh_superiorfrontal_thickness
rh_superiorparietal_thickness
rh_superiortemporal_thickness
rh_supramarginal_thickness
rh_frontalpole_thickness
rh_temporalpole_thickness
rh_transversetemporal_thickness
rh_insula_thickness
rh_MeanThickness_thickness
rh_bankssts_thicknessstd
rh_caudalanteriorcingulate_thicknessstd
rh_caudalmiddlefrontal_thicknessstd
rh_cuneus_thicknessstd
rh_entorhinal_thicknessstd
rh_fusiform_thicknessstd
rh_inferiorparietal_thicknessstd
rh_inferiortemporal_thicknessstd
rh_isthmuscingulate_thicknessstd
rh_lateraloccipital_thicknessstd
rh_lateralorbitofrontal_thicknessstd
rh_lingual_thicknessstd
rh_medialorbitofrontal_thicknessstd
rh_middletemporal_thicknessstd
rh_parahippocampal_thicknessstd
rh_paracentral_thicknessstd
rh_parsopercularis_thicknessstd
rh_parsorbitalis_thicknessstd
rh_parstriangularis_thicknessstd
rh_pericalcarine_thicknessstd
rh_postcentral_thicknessstd
rh_posteriorcingulate_thicknessstd
rh_precentral_thicknessstd
rh_precuneus_thicknessstd
rh_rostralanteriorcingulate_thicknessstd
rh_rostralmiddlefrontal_thicknessstd
rh_superiorfrontal_thicknessstd
rh_superiorparietal_thicknessstd
rh_superiortemporal_thicknessstd
rh_supramarginal_thicknessstd
rh_frontalpole_thicknessstd
rh_temporalpole_thicknessstd
rh_transversetemporal_thicknessstd
rh_insula_thicknessstd
rh_bankssts_volume
rh_caudalanteriorcingulate_volume
rh_caudalmiddlefrontal_volume
rh_cuneus_volume
rh_entorhinal_volume
rh_fusiform_volume
rh_inferiorparietal_volume
rh_inferiortemporal_volume
rh_isthmuscingulate_volume
rh_lateraloccipital_volume
rh_lateralorbitofrontal_volume
rh_lingual_volume
rh_medialorbitofrontal_volume
rh_middletemporal_volume
rh_parahippocampal_volume
rh_paracentral_volume
rh_parsopercularis_volume
rh_parsorbitalis_volume
rh_parstriangularis_volume
rh_pericalcarine_volume
rh_postcentral_volume
rh_posteriorcingulate_volume
rh_precentral_volume
rh_precuneus_volume
rh_rostralanteriorcingulate_volume
rh_rostralmiddlefrontal_volume
rh_superiorfrontal_volume
rh_superiorparietal_volume
rh_superiortemporal_volume
rh_supramarginal_volume
rh_frontalpole_volume
rh_temporalpole_volume
rh_transversetemporal_volume
rh_insula_volume
Left.Lateral.Ventricle
Left.Inf.Lat.Vent
Left.Cerebellum.White.Matter
Left.Cerebellum.Cortex
Left.Thalamus.Proper
Left.Caudate
Left.Putamen
Left.Pallidum
X3rd.Ventricle
X4th.Ventricle
Brain.Stem
Left.Hippocampus
Left.Amygdala
CSF
Left.Accumbens.area
Left.VentralDC
Left.vessel
Left.choroid.plexus
Right.Lateral.Ventricle
Right.Inf.Lat.Vent
Right.Cerebellum.White.Matter
Right.Cerebellum.Cortex
Right.Thalamus.Proper
Right.Caudate
Right.Putamen
Right.Pallidum
Right.Hippocampus
Right.Amygdala
Right.Accumbens.area
Right.VentralDC
Right.vessel
Right.choroid.plexus
WM.hypointensities
Optic.Chiasm
CC_Posterior
CC_Mid_Posterior
CC_Central
CC_Mid_Anterior
CC_Anterior
BrainSegVol
BrainSegVolNotVent
BrainSegVolNotVentSurf
lhCortexVol
rhCortexVol
CortexVol
SubCortGrayVol
TotalGrayVol
SupraTentorialVol
SupraTentorialVolNotVent
SupraTentorialVolNotVentVox
MaskVol
BrainSegVol.to.eTIV
MaskVol.to.eTIV
lhSurfaceHoles
rhSurfaceHoles
SurfaceHoles
EstimatedTotalIntraCranialVol
wm.lh.bankssts
wm.lh.caudalanteriorcingulate
wm.lh.caudalmiddlefrontal
wm.lh.cuneus
wm.lh.entorhinal
wm.lh.fusiform
wm.lh.inferiorparietal
wm.lh.inferiortemporal
wm.lh.isthmuscingulate
wm.lh.lateraloccipital
wm.lh.lateralorbitofrontal
wm.lh.lingual
wm.lh.medialorbitofrontal
wm.lh.middletemporal
wm.lh.parahippocampal
wm.lh.paracentral
wm.lh.parsopercularis
wm.lh.parsorbitalis
wm.lh.parstriangularis
wm.lh.pericalcarine
wm.lh.postcentral
wm.lh.posteriorcingulate
wm.lh.precentral
wm.lh.precuneus
wm.lh.rostralanteriorcingulate
wm.lh.rostralmiddlefrontal
wm.lh.superiorfrontal
wm.lh.superiorparietal
wm.lh.superiortemporal
wm.lh.supramarginal
wm.lh.frontalpole
wm.lh.temporalpole
wm.lh.transversetemporal
wm.lh.insula
wm.rh.bankssts
wm.rh.caudalanteriorcingulate
wm.rh.caudalmiddlefrontal
wm.rh.cuneus
wm.rh.entorhinal
wm.rh.fusiform
wm.rh.inferiorparietal
wm.rh.inferiortemporal
wm.rh.isthmuscingulate
wm.rh.lateraloccipital
wm.rh.lateralorbitofrontal
wm.rh.lingual
wm.rh.medialorbitofrontal
wm.rh.middletemporal
wm.rh.parahippocampal
wm.rh.paracentral
wm.rh.parsopercularis
wm.rh.parsorbitalis
wm.rh.parstriangularis
wm.rh.pericalcarine
wm.rh.postcentral
wm.rh.posteriorcingulate
wm.rh.precentral
wm.rh.precuneus
wm.rh.rostralanteriorcingulate
wm.rh.rostralmiddlefrontal
wm.rh.superiorfrontal
wm.rh.superiorparietal
wm.rh.superiortemporal
wm.rh.supramarginal
wm.rh.frontalpole
wm.rh.temporalpole
wm.rh.transversetemporal
wm.rh.insula
Left.UnsegmentedWhiteMatter
Right.UnsegmentedWhiteMatter
